# Supplementary material for: Development of homozygous tetraploid potato and whole genome doubling-induced the enrichment of H3K27ac and potentially enhanced resistance to cold-induced sweetening in tubers
Source: Hortic Res. 2023 Feb 8;10(3):uhad017. doi: 10.1093/hr/uhad017 (PMC10031744; doi:10.1093/hr/uhad017)
Supplement: Web_Material_uhad017 [file web_material_uhad017.zip]

Archive with 20 entries (20 files):
- Figure S1.pdf
- Figure S2.pdf
- Figure S3.pdf
- Figure S4.pdf
- Figure S5.pdf
- Figure S6.pdf
- Figure S7.pdf
- Figure S8.pdf
- Figure S9.pdf
- Figure S10.pdf
- Figure S11.pdf
- Figure S12.pdf
- Figure S13.pdf
- Figure S14.pdf
- Figure S15.pdf
- Figure S16.pdf
- Figure S17.pdf
- Figure S18.pdf
- Figure S19.pdf
- STable.docx
